# Supplementary material for: Genomic traits of multidrug resistant enterotoxigenic Escherichia coli isolates from diarrheic pigs
Source: Front Microbiol. 2023 Aug 3;14:1244026. doi: 10.3389/fmicb.2023.1244026 (PMC10434507; doi:10.3389/fmicb.2023.1244026)
Supplement: Supplementary file 1 [file Table_1.xlsx]

## Sheet: AST
Isolates	Pathotype	AMP	CTX	CRO	AMK	GEN	CHL	TET	STR	FOX	FFC	NAL	CIP	SSZ	PMB	IPM
B2-10	ETEC/STEC	＞512	32	256	2	64	32	128	256	4	256	＞512	＞512	＞512	8	0.5
B3-8	ETEC/STEC	>512	64	64	4	128	32	64	512	128	512	512	>512	>512	8	2
B4-2	ETEC/STEC	>512	32	16	8	64	256	512	128	256	512	>512	>512	>512	8	2
B4-5	ETEC/STEC	>512	64	16	4	128	64	256	256	256	512	4	256	512	4	2
B4-8	ETEC	>512	32	32	8	64	512	512	128	4	256	512	512	>512	2	0.25
B4-10	ETEC	>512	32	64	4	128	128	512	128	32	512	512	512	>512	32	0.25
B7-10	ETEC	>512	16	16	8	256	256	512	128	16	512	>512	>512	>512	64	0.5
B8-1	ETEC	>512	32	16	4	64	128	128	128	2	512	512	512	>512	2	0.25
B8-2	ETEC	>512	8	16	16	64	256	256	128	16	512	>512	>512	>512	256	0.5
C2-9	ETEC	512	32	16	4	64	128	32	128	8	16	128	512	>512	4	0.25
D1-1	ETEC	2	8	8	64	32	256	64	256	8	512	32	512	>512	64	0.25
D2-8	ETEC	>512	64	256	64	256	512	128	256	512	256	512	512	>512	2	2
E-FHY2-2	ETEC	>512	32	16	4	8	256	256	256	4	256	8	512	>512	8	1
F2-7	ETEC	256	16	32	2	64	128	64	64	8	256	16	512	>512	8	0.5
F2-8	ETEC	128	16	16	1	32	32	32	8	8	256	128	512	>512	16	0.5
F2-10	ETEC	256	16	16	2	32	64	128	128	4	256	32	512	>512	4	0.25
G1-7	ETEC	256	4	4	2	16	64	128	128	8	256	2	128	256	2	0.25
G1-8	ETEC	32	8	8	2	16	64	8	32	4	128	512	512	>512	4	0.25
G6-2	ETEC	>512	32	32	8	16	128	64	64	4	128	512	512	>512	512	0.25
	Susceptible	Intermediate	Resistant	µg/mL
Ampicillin	≤8	16	≥32
Cefoxitin	≤8	16	≥32
Cefotaxime	≤1	2	≥4
Ceftriaxone	≤1	2	≥4
Gentamicin	≤4	8	≥16
Amikacin	≤16	32	≥64
Streptomycin	≤32	-	≥64
Polymyxin B	-	≤2	≥4
Tetracyclin	≤4	8	≥16
Chloramphenicol	≤8	16	≥32
Florfenicol	≤8	16	≥32
Nalidixic acid	≤16	-	≥32
Ciprofloxacin	≤0.25	0.5	≥1
Sulfadiazine	≤256	-	≥512
Imipenem	≤1	2	≥4

## Sheet: Serotype
Isolate	ST	O	H
B2-10	953	O9	H4
B3-8	206	O9	H29
B4-2	206	O88	H29
B4-5	206	O8	H29
B4-8	100	O45	H10
B4-10	100	O22	H10
B7-10	100	O22	H10
B8-1	953	O163orOX21	H4
B8-2	-	O163orOX21	H4
C2-9	1403	O149	H7
D1-1	683	O141	H21
D2-8	1112	O141	H26
E-FHY2-2	5420	O141	H38
F2-7	336	O13	H16
F2-8	336	O128	H16
F2-10	336	O105	H16
G1-7	13	O105	H8
G1-8	13	O105	H8
G6-2	13	-	H8

## Sheet: Plasmid
Isolate	IncC	IncFII	IncFII(pCoo)	IncFII(pRSB107)	IncFII(pHN7A8)	IncFII(pSE11)	IncFIA	IncFIA(HI1)	IncFIB(AP001918)	IncFIB(K)	IncFIB(pLF82-PhagePlasmid)	IncFIC(FII)	IncI1-I(Alpha)	IncX1	IncY	IncR	Col440II
B2-10		1	1						1				1	1
B3-8	1	1	1						1					1			1
B4-2	1	1	1						1					1			1
B4-5	1	1							1					1			1
B4-8					1	1			1	1	1	1
B4-10					1	1			1	1	1	1
B7-10					1	1			1	1		1
B8-1		1	1						1				1	1
B8-2			1						1			1	1	1			1
C2-9									1
D1-1			1	1					1
D2-8								1	1	1			1
E-FHY2-2							1		1			1	1	1	1	1
F2-7		1							1						1
F2-8		1							1						1
F2-10		1							1						1
G1-7		1					1		1					1
G1-8							1		1					1
G6-2		1					1		1		1			1

## Sheet: ARGs
	Quinolone			Quaternary ammonium compound		Peroxide	Lincosamide	Aminoglycoside																Macrolide				Sulfonamide														Phenicol				β-lactamase
Isolates	parC gyrA	OqxB	OqxA	qacL	qacE	sitABCD	lnu(F)	aac(3)-Ia	aac(3)-VIa	aac(3)-IV	aac(6')Ib-cr	aadA1	aadA2b	aadA2	aadA22	aadA24	aadA5	aph(3')-Ia	aph(3'')-Ib	ant(3'')-Ia	aph(4)-Ia	aph(6)-ld	bleO	erm(42)	erm(B)	mef(B)	mph(A)	sul1	sul2	sul3	dfrA12	dfrA14	dfrA17	QnrS1	QnrS2	oqxA	oqxB	ARR-2	ARR-3	Rifamycin	Fosfomycin	catA1	catB3	cmlA1	floR	blaOXA-1	blaOXA-10	blaTEM-1A	blaTEM-1B
B2-10		1	1	1				1				1	1					1					1							1						1	1							1					1
B3-8	parC (p.A56T), gyrA (p.S83L)			1	1				1			1		1				1						1				1		1	1													1	0.98
B4-2	parC (p.A56T), gyrA (p.S83L)			1	1				1			1		1				1						1				1		1	1
B4-5	parC:p.A56T，gyrA:p.S83L			1	1				1			1		1				1						1				1		1	1													1
B4-8	gyrA:p.S83L，parC:p.S80R									1				1				1	1		1	1	1						1		1														0.98
B4-10	gyrA:p.S83L，parC:p.S80R									1				1				1	1		1	1	1						1		1														0.98
B7-10	gyrA:p.S83L，parC:p.S80R									1				1				1	1		1	1	1						1		1														0.98
B8-1	parC:p.S80I，gyrA:p.S83L	1	1	1								1	1					1					1							1						1	1							1					1
B8-2	gyrA:p.S83L，parC:p.S80I	1	1	1		1						1	1					1					1						1	1						1	1							1					1
C2-9
D1-1				1								1		1																1	1			1										1	0.98
D2-8				1	1							1		1	1	1		1		1						1	1	1		1	1			1								1		1
E-FHY2-2														1											1		1		1	1	1			1											0.98				1
F2-7		1	1		1						1						1						1						1				1	1	1	1	1		1				1		0.98	1
F2-8		1	1		1						1						1						1						1				1	1	1	1	1		1				1		0.98	1
F2-10		1	1		1						1						1						1						1				1	1	1	1	1		1				1		0.98	1
G1-7							1						1																					1											0.98			1
G1-8							1						1																					1											0.98			1
G6-2							1						1																					1											0.98				1
[truncated: 13 more columns]

## Sheet: VFs
VFclass		Adherence
Virulence factors		Afimbrial adhesin AFA-I	CFA/I fimbriae				Curli fibers							E. coli common pilus (ECP)						E.coli laminin0binding fimbriae (ELF)				EaeH	F1C fimbriae	Flagella (cluster I)(Yersinia)	Hemorrhagic E.coli pilus (HCP)			K88 fimbriae								P fimbriae				Porcine attaching-effacing associated protein	Type I fimbriae
Related genes		afaA	cfaA	cfaB	cfaC	cfaD/cfaE	cgsD	cgsE	cgsF	cgsG	csgA	csgB	csgC	ecpA	ecpB	ecpC	ecpD	ecpE	ecpR	elfA	elfC	elfD	elfG	eaeH	focC	fliC	hcpA	hcpB	hcpC	faeC	faeD	faeE	faeF	faeG	faeH	faeI	faeJ	papA	papC	papD	papG	paa	fimA	fimB	fimC	fimD	fimE	fimF	fimG
B2-10	draft	0	0	1	1	1	1	0	0	1	1	0	0	1	1	1	1	1	0	0	0	0	1	1	0	0	1	1	1	0	0	0	0	0	0	0	0	0	1	0	0	1	0	0	1	1	0	0	0
B3-8	draft	0	0	0	0	0	0	0	0	1	0	0	0	0	0	1	1	1	0	0	1	0	1	1	0	0	0	1	1	0	0	0	0	0	0	0	0	0	1	0	0	0	0	0	0	1	0	0	0
B4-2	draft	0	0	0	0	0	1	1	1	1	1	1	1	1	1	1	1	1	1	1	1	1	1	1	0	0	1	1	1	0	0	0	0	0	0	0	0	0	1	0	0	0	1	0	1	1	1	1	1
B4-5	draft	0	0	0	0	0	0	0	0	1	0	0	0	0	0	1	1	1	0	0	1	0	1	1	0	0	0	1	1	0	0	0	0	0	0	0	0	0	1	0	0	0	0	0	0	1	0	0	0
B4-8	draft	1	0	0	0	0	1	0	1	1	1	1	0	1	1	1	1	1	0	1	1	1	1	1	0	1	1	1	1	1	1	1	1	1	1	1	1	0	1	0	0	0	0	0	0	1	0	0	0
B4-10	draft	0	0	0	0	0	0	0	0	1	0	0	0	0	1	1	1	1	0	0	1	0	1	1	0	1	0	1	1	1	1	1	1	1	1	1	1	0	1	0	0	0	0	0	0	1	0	0	0
B7-10	draft	0	0	0	0	0	0	0	0	1	0	0	0	1	0	1	1	1	0	0	1	0	1	1	0	1	0	1	1	1	1	1	1	1	1	1	1	0	1	0	0	0	0	0	0	1	0	0	0
B8-1	draft	0	1	1	1	1	1	1	1	1	1	1	1	0	0	1	1	1	1	1	0	1	1	1	0	0	0	1	1	0	0	0	0	0	0	0	0	1	1	1	0	1	0	0	1	1	0	1	1
B8-2	draft	0	0	0	1	0	0	0	0	1	0	0	0	0	0	1	1	1	0	0	0	0	1	1	1	0	0	1	1	0	0	0	0	0	0	0	0	0	1	1	1	1	0	0	1	1	0	0	0
C2-9	draft	0	1	1	1	1	1	0	1	1	1	1	0	1	1	1	1	1	0	1	1	0	1	1	1	0	1	1	1	0	0	0	0	0	0	0	0	1	1	1	0	0	1	0	1	1	1	1	0
D1-1	draft	0	1	0	1	1	0	0	0	1	0	1	0	0	0	1	1	1	1	1	1	0	1	1	1	0	0	1	1	0	0	0	0	0	0	0	0	0	1	0	0	1	1	1	0	1	0	0	0
D2-8	draft	0	0	0	1	1	0	0	0	1	1	0	0	0	0	0	0	0	0	1	1	0	1	0	0	0	1	1	1	0	0	0	0	0	0	0	0	0	1	0	0	0	0	0	0	1	0	1	1
E-FHY2-2	draft	0	0	0	0	0	0	0	0	1	0	0	0	0	0	1	1	1	0	0	1	0	1	1	1	0	0	1	1	0	0	0	0	0	0	0	0	0	1	0	0	0	0	0	0	1	0	0	0
F2-7	draft	0	0	0	1	1	0	0	0	1	0	0	0	0	0	1	1	1	0	0	1	0	1	1	1	0	0	1	1	0	0	0	0	0	0	0	0	0	1	0	0	0	0	0	0	1	0	0	0
F2-8	draft	0	0	0	1	1	0	0	0	1	0	0	0	0	1	1	1	1	0	0	1	0	1	1	1	0	0	1	1	0	0	0	0	0	0	0	0	0	1	0	0	0	0	0	0	1	0	0	0
F2-10	draft	0	0	0	1	1	0	0	0	1	0	0	0	0	0	1	1	1	0	0	1	0	1	1	1	0	0	1	1	0	0	0	0	0	0	0	0	0	1	0	0	0	1	0	0	1	0	0	0
G1-7	draft	0	0	0	1	1	0	0	0	1	0	0	0	0	0	1	1	1	0	0	1	0	1	1	1	0	0	1	1	0	0	0	0	0	0	0	0	0	1	0	0	0	0	0	1	1	0	0	0
G1-8	draft	0	0	0	1	1	0	0	0	1	0	0	0	0	0	1	1	1	0	0	1	0	1	1	1	0	0	1	1	0	0	0	0	0	0	0	0	0	1	0	0	0	0	0	1	1	0	0	0
G6-2	draft	0	1	1	1	1	1	0	1	1	1	1	0	1	1	1	1	1	1	1	1	1	1	1	1	0	1	1	1	0	0	0	0	0	0	0	0	0	1	0	0	0	1	1	1	1	0	1	0
[truncated: 143 more columns]

## Sheet: cgMLST
Uberstrain	Name	Data Source	Source	Collection Date	Location	Lab Contact	Species	Serological Group	Serotype	Date Entered	Release Date	Barcode	ST	ST Complex	Lineage	Subspecies	adk	fumC	gyrB	icd	mdh	purA	recA	Clermont Type (ClermonTyping)	Clermont Type (EzClermont)	fimH (fimTyper)	Pathovar	Stx1	Stx2	ipaH	pInv	ST	LT	eae
ESC_AB6036AA	IMT44631	ERR8651850	Livestock	2008	Germany	Quadram Institute Bioscience	Escherichia coli			2022-08-07	2022-07-29	ESC_AB6036AA	10	ST10 Cplx	A		10	11	4	8	8	8	2	A	A	fimH54	E. coli - ETEC	-	-	-	-	+	-	-
ESC_AB6023AA	IMT44645	ERR8651863	Livestock	2009	Germany	Quadram Institute Bioscience	Escherichia coli			2022-08-07	2022-07-29	ESC_AB6023AA	100	ST165 Cplx	A		10	27	5	10	12	9	2	A	A	Unknown	E. coli - ETEC	-	-	-	-	-	+	-
ESC_AB6015AA	IMT44653	ERR8651871	Livestock	2010	Germany	Quadram Institute Bioscience	Escherichia coli			2022-08-07	2022-07-29	ESC_AB6015AA	100	ST165 Cplx	A		10	27	5	10	12	9	2	A	A	Unknown	E. coli - ETEC	-	-	-	-	-	+	-
ESC_XA0820AA	RM11725	SRR16203660	Livestock	2010	United States	FDA Center for Food Safety and Applied Nutrition	Escherichia coli			2021-10-06	2021-10-05	ESC_XA0820AA	329		A		64	4	5	83	24	8	6	A	A	fimH444	E. coli - ETEC/STEC	+	-	-	-	+	-	-
ESC_XA0816AA	RM11729	SRR16203666	Livestock	2010	United States	FDA Center for Food Safety and Applied Nutrition	Escherichia coli			2021-10-06	2021-10-05	ESC_XA0816AA	3692				52	473	356	324	304	284	145	cladeI	cryptic	fimH1077	E. coli - ETEC/STEC	+	-	-	-	+	-	-
ESC_XA0814AA	RM11734	SRR16203668	Livestock	2010	United States	FDA Center for Food Safety and Applied Nutrition	Escherichia coli			2021-10-06	2021-10-05	ESC_XA0814AA	329		A		64	4	5	83	24	8	6	A	A	fimH444	E. coli - ETEC/STEC	+	-	-	-	+	-	-
ESC_AB5989AA	IMT44680	ERR8651897	Livestock	2011	Germany	Quadram Institute Bioscience	Escherichia coli			2022-08-07	2022-07-29	ESC_AB5989AA	90	ST23 Cplx	AxB1		6	4	12	1	20	8	7	C	C	fimH54	E. coli - ETEC	-	-	-	-	-	+	-
ESC_AB5986AA	IMT44683	ERR8651900	Livestock	2011	Germany	Quadram Institute Bioscience	Escherichia coli			2022-08-07	2022-07-29	ESC_AB5986AA	100	ST165 Cplx	A		10	27	5	10	12	9	2	A	A	Unknown	E. coli - ETEC	-	-	-	-	-	+	-
ESC_AB6500AA	33848_S38	ERR8651351	Livestock	2013	France	Quadram Institute Bioscience	Escherichia coli			2022-08-07	2022-07-29	ESC_AB6500AA	10	ST10 Cplx	A		10	11	4	8	8	8	2	A	A	fimH54	E. coli - ETEC	-	-	-	-	+	-	-
ESC_AB6451AA	38257_S16	ERR8651403	Livestock	2013	France	Quadram Institute Bioscience	Escherichia coli			2022-08-07	2022-07-29	ESC_AB6451AA	10	ST10 Cplx	A		10	11	4	8	8	8	2	A	A	fimH54	E. coli - ETEC	-	-	-	-	+	-	-
ESC_FA8027AA	Escherichia_coli-S_142	ERR1544895	Human	2014	Denmark	STATENS SERUM INSTITUT	Escherichia coli			2017-02-01	2017-02-01	ESC_FA8027AA	4	ST10 Cplx	A		6	5	4	8	8	8	2	A	A	fimH23	E. coli - ETEC	-	-	-	-	-	+	-
ESC_FA8026AA	Escherichia_coli-S_145	ERR1544896	Human	2014	Denmark	STATENS SERUM INSTITUT	Escherichia coli			2017-02-01	2017-02-01	ESC_FA8026AA	4	ST10 Cplx	A		6	5	4	8	8	8	2	A	A	fimH23	E. coli - ETEC	-	-	-	-	-	+	-
ESC_FA8018AA	Escherichia_coli-S_157	ERR1544904	Human	2014	Denmark	STATENS SERUM INSTITUT	Escherichia coli			2017-02-01	2017-02-01	ESC_FA8018AA	4	ST10 Cplx	A		6	5	4	8	8	8	2	A	A	Unknown	E. coli - ETEC	-	-	-	-	-	+	-
ESC_UA7299AA	ECL20776	SRR13145158	Livestock	2015	Canada	Universite de Montreal	Escherichia coli		O149:H10	2021-04-01	2021-03-26	ESC_UA7299AA	100	ST165 Cplx	A		10	27	5	10	12	9	2	A	A	Unknown	E. coli - ETEC	-	-	-	-	+	-	-
ESC_UA7300AA	ECL20769	SRR13145159	Livestock	2015	Canada	Universite de Montreal	Escherichia coli		O149:H19	2021-04-01	2021-03-26	ESC_UA7300AA	100	ST165 Cplx	A		10	27	5	10	12	9	2	A	A	Unknown	E. coli - ETEC	-	-	-	-	-	+	-
ESC_UA7301AA	ECL20725	SRR13145160	Livestock	2015	Canada	Universite de Montreal	Escherichia coli		O149:H10	2021-04-01	2021-03-26	ESC_UA7301AA	100	ST165 Cplx	A		10	27	5	10	12	9	2	A	A	Unknown	E. coli - ETEC	-	-	-	-	-	+	-
ESC_HA0016AA	16009246_S17_L001_R1_001	ERR2091374	Poultry	2016	Denmark	Centre for Genomic Epidemiology, National Food Institute, Technical University of Denmark (DTU), Denmark	Escherichia coli			2017-08-22	2017-08-21	ESC_HA0016AA	120		B1		49	4	44	9	11	35	7	B1	B1	fimH237	E. coli - ETEC	-	-	-	-	+	-	-
ESC_UA7441AA	ECL21542	SRR13145300	Livestock	2016	Canada	Universite de Montreal	Escherichia coli		O149:H10	2021-04-01	2021-03-26	ESC_UA7441AA	100	ST165 Cplx	A		10	27	5	10	12	9	2	A	A	Unknown	E. coli - ETEC	-	-	-	-	-	+	-
ESC_UA7442AA	ECL21541	SRR13145301	Livestock	2016	Canada	Universite de Montreal	Escherichia coli		O149:H10	2021-04-01	2021-03-26	ESC_UA7442AA	100	ST165 Cplx	A		10	27	5	10	12	9	2	A	A	Unknown	E. coli - ETEC	-	-	-	-	+	+	-
ESC_UA7444AA	ECL21518	SRR13145303	Livestock	2016	Canada	Universite de Montreal	Escherichia coli		O149:H10	2021-04-01	2021-03-26	ESC_UA7444AA	100	ST165 Cplx	A		10	27	5	10	12	9	2	A	A	Unknown	E. coli - ETEC	-	-	-	-	+	+	-
ESC_UA7434AA	ECL21676	SRR13145293	Livestock	2017	Canada	Universite de Montreal	Escherichia coli		O149:H10	2021-04-01	2021-03-26	ESC_UA7434AA	100	ST165 Cplx	A		10	27	5	10	12	9	2	A	A	Unknown	E. coli - ETEC	-	-	-	-	+	+	-
ESC_UA7435AA	ECL21657	SRR13145294	Livestock	2017	Canada	Universite de Montreal	Escherichia coli		O149:H10	2021-04-01	2021-03-26	ESC_UA7435AA	100	ST165 Cplx	A		10	27	5	10	12	9	2	A	A	Unknown	E. coli - ETEC	-	-	-	-	+	+	-
ESC_KA0046AA	BMH-17-0023_O145:H25	SRR7788555	Food	2017	Canada	Government of Canada	Escherichia coli		O145:H25	2018-09-06	2018-09-05	ESC_KA0046AA	5309				437	46	69	1	20	34	50	A	A	fimH545	E. coli - ETEC/EPEC	-	-	-	-	+	-	+
ESC_KA0050AA	BMH-17-0017_O15:H14	SRR7788559	Food	2017	Canada	Government of Canada	Escherichia coli		O15:H14	2018-09-06	2018-09-05	ESC_KA0050AA	8494				6	6	4	18	24	181	2	A	A	fimH86	E. coli - ETEC	-	-	-	-	+	-	-
ESC_KA0064AA	BMH-17-0012_O15:H14	SRR7788573	Food	2017	Canada	Government of Canada	Escherichia coli		O15:H14	2018-09-06	2018-09-05	ESC_KA0064AA	8494				6	6	4	18	24	181	2	A	A	fimH86	E. coli - ETEC	-	-	-	-	+	-	-
ESC_KA4149AA	CVM N17EC1383	SRR8095354	Poultry	2017	United States	FDA-CVM	Escherichia coli			2018-10-23	2018-10-23	ESC_KA4149AA	336	ST278 Cplx			9	4	33	18	11	8	6	B1	B1	fimH600	E. coli - ETEC	-	-	-	-	+	-	-
ESC_PA7360AA	PapRG-03-2	Uploaded Reads	Wild Animal	2017	Gambia	Professor Mark Pallen	Escherichia coli			2020-01-08	2020-01-08	ESC_PA7360AA	336	ST278 Cplx			9	4	33	18	11	8	6	B1	B1	fimH31	E. coli - ETEC	-	-	-	-	+	-	-
ESC_PA7361AA	PapRG_03_4_rep	Uploaded Reads	Wild Animal	2017	Gambia	Professor Mark Pallen	Escherichia coli			2020-01-08	2020-01-08	ESC_PA7361AA	336	ST278 Cplx			9	4	33	18	11	8	6	B1	B1	fimH31	E. coli - ETEC	-	-	-	-	+	-	-
ESC_PA7742AA	rep_PapRG-03-3	Uploaded Reads	Wild Animal	2017	Gambia	Professor Mark Pallen	Escherichia coli			2020-01-09	2020-01-09	ESC_PA7742AA	336	ST278 Cplx			9	4	33	18	11	8	6	B1	B1	fimH31	E. coli - ETEC	-	-	-	-	+	-	-
ESC_PA7894AA	rep_PapRG-03-4	Uploaded Reads	Wild Animal	2017	Gambia	Professor Mark Pallen	Escherichia coli			2020-01-10	2020-01-10	ESC_PA7894AA	336	ST278 Cplx			9	4	33	18	11	8	6	B1	B1	fimH31	E. coli - ETEC	-	-	-	-	+	-	-
ESC_SA2632AA	SAMEA7036389	ERR4421123	Livestock	2019	Denmark	UNIVERSITY OF COPNEHAGEN	Escherichia coli			2020-09-17	2020-09-11	ESC_SA2632AA	48	ST10 Cplx	A		6	11	4	8	8	8	2	A	A	*	E. coli - ETEC	-	-	-	-	+	+	-
ESC_SA2630AA	SAMEA7036391	ERR4421125	Livestock	2019	Denmark	UNIVERSITY OF COPNEHAGEN	Escherichia coli			2020-09-17	2020-09-11	ESC_SA2630AA	23	ST23 Cplx	B1		6	4	12	1	20	13	7	C	C	fimH54	E. coli - ETEC	-	-	-	-	-	+	-
ESC_SA2629AA	SAMEA7036392	ERR4421126	Livestock	2019	Denmark	UNIVERSITY OF COPNEHAGEN	Escherichia coli			2020-09-17	2020-09-11	ESC_SA2629AA	23	ST23 Cplx	B1		6	4	12	1	20	13	7	C	C	fimH54	E. coli - ETEC	-	-	-	-	-	+	-
ESC_UA1780AA	FSIS12035998	SRR13614642	Livestock	2020	United States	United States Department of Agriculture, Food Safety and Inspection Service	Escherichia coli			2021-02-03	2021-02-02	ESC_UA1780AA	4597				260	231	167	484	59	352	321	F	F	fimH58	E. coli - ETEC	-	-	-	-	-	+	-
ESC_WA7501AA	2020EC5	Uploaded Reads	Livestock	2020	United Kingdom	Milner Genome Centre	Escherichia coli			2021-09-28	2022-10-05	ESC_WA7501AA	10	ST10 Cplx	A		10	11	4	8	8	8	2	A	A	fimH94	E. coli - ETEC	-	-	-	-	+	-	-
ESC_WA7530AA	99-EC4	Uploaded Reads	Livestock	2020	United Kingdom	Milner Genome Centre	Escherichia coli			2021-09-28	2022-10-05	ESC_WA7530AA	388		B1		6	4	12	18	24	7	6	B1	B1	fimH26	E. coli - ETEC	-	-	-	-	-	+	-
ESC_WA7574AA	2000-EC3	Uploaded Reads	Livestock	2020	United Kingdom	Milner Genome Centre	Escherichia coli			2021-09-28	2022-10-05	ESC_WA757	10	ST10 Cplx	A		10	11	4	8	8	8	2	A	A	fimH24	E. coli - ETEC	-	-	-	-	-	+	-
ESC_FB2006AA	23D01FS1-365A-STEC	SRR24434560	Livestock	2023	United States	FDA	Escherichia coli			2023-05-06	2023-05-04	ESC_FB2006AA	206	ST206 Cplx	AxB1		6	7	5	1	8	18	2	A	A	fimH555	E. coli - ETEC/EHEC	-	+	-	-	+	-	+
ESC_FB2003AA	23D01FS6-370A-STEC	SRR24434714	Livestock	2023	United States	FDA	Escherichia coli			2023-05-06	2023-05-04	ESC_FB2003AA	206	ST206 Cplx	AxB1		6	7	5	1	8	18	2	A	A	fimH555	E. coli - ETEC/EHEC	-	+	-	-	+	-	+
ESC_FB2002AA	23I02FS6-406A-STEC	SRR24434719	Livestock	2023	United States	FDA	Escherichia coli			2023-05-06	2023-05-04	ESC_FB2002AA	206	ST206 Cplx	AxB1		6	7	5	1	8	18	2	A	A	fimH555	E. coli - ETEC/EHEC	-	+	-	-	+	-	+
ESC_FB2000AA	23I02FS13-413A-STEC	SRR24434775	Livestock	2023	United States	FDA	Escherichia coli			2023-05-06	2023-05-04	ESC_FB2000AA	206	ST206 Cplx	AxB1		6	7	5	1	8	18	2	A	A	fimH555	E. coli - ETEC/EHEC	-	+	-	-	+	-	+
ESC_VA4102AA	180510_0834_S13_L001	ERR4843601	Livestock	10/12/2014	Poland	Centre for Genomic Epidemiology, National Food Institute, Technical University of Denmark (DTU), Denmark	Escherichia coli			2021-05-13	2021-05-11	ESC_VA4102AA	165	ST165 Cplx	A		10	27	5	10	12	8	2	A	A	fimH94	E. coli - ETEC	-	-	-	-	+	-	-
ESC_VA4101AA	180510_0835_S18_L001	ERR4843602	Livestock	10/12/2014	Poland	Centre for Genomic Epidemiology, National Food Institute, Technical University of Denmark (DTU), Denmark	Escherichia coli			2021-05-13	2021-05-11	ESC_VA4101AA	8237	ST10 Cplx	A		10	11	1	1	8	9	2	A	A	Unknown	E. coli - ETEC	-	-	-	-	+	-	-
ESC_VA4099AA	180525_0844_S25_L001	ERR4843604	Livestock	10/12/2014	Poland	Centre for Genomic Epidemiology, National Food Institute, Technical University of Denmark (DTU), Denmark	Escherichia coli			2021-05-13	2021-05-11	ESC_VA4099AA	993	ST10 Cplx	A		10	7	154	8	12	8	2	A	A	fimH604	E. coli - ETEC/STEC	-	+	-	-	+	-	-
ESC_HA6187AA	CFSAN068333	SRR6179194	Livestock	10/2016	United States	FDA Center for Food Safety and Applied Nutrition	Escherichia coli			2017-10-17	2017-10-16	ESC_HA6187AA	206	ST206 Cplx	AxB1		6	7	5	1	8	18	2	A	A	fimH555	E. coli - ETEC/EHEC	-	+	-	-	+	-	+
ESC_EA5255AA	186580	SRR4184861	Human	11/2015	United Kingdom	Public Health England	Escherichia coli		O136:H12	2016-09-09	2016-09-08	ESC_EA5255AA	329		A		64	4	5	83	24	8	6	A	A	fimH444	E. coli - ETEC/STEC	-	+	-	-	+	-	-
ESC_HA6188AA	CFSAN068334	SRR6179192	Livestock	11/2016	United States	FDA Center for Food Safety and Applied Nutrition	Escherichia coli			2017-10-17	2017-10-16	ESC_HA6188AA	329		A		64	4	5	83	24	8	6	A	A	Unknown	E. coli - ETEC/STEC	+	-	-	-	+	-	-
ESC_HA6184AA	CFSAN068336	SRR6179202	Livestock	11/2016	United States	FDA Center for Food Safety and Applied Nutrition	Escherichia coli			2017-10-17	2017-10-16	ESC_HA6184AA	206	ST206 Cplx	AxB1		6	7	5	1	8	18	2	A	A	fimH555	E. coli - ETEC/EHEC	-	+	-	-	+	-	+
ESC_HA6182AA	CFSAN068335	SRR6179209	Livestock	11/2016	United States	FDA Center for Food Safety and Applied Nutrition	Escherichia coli			2017-10-17	2017-10-16	ESC_HA6182AA	206	ST206 Cplx	AxB1		6	7	5	1	8	18	2	A	A	fimH555	E. coli - ETEC/EHEC	-	+	-	-	+	-	+
ESC_SA0679AA	2014-5-1710J	SRR12406387	Livestock	11/8/2014	United States	Joint Institute for Food Safety and Applied Nutrition	Escherichia coli			2020-08-07	2020-08-07	ESC_SA0679AA	206	ST206 Cplx	AxB1		6	7	5	1	8	18	2	A	A	fimH555	E. coli - ETEC	-	+	-	-	+	-	+
ESC_SA0680AA	2014-5-1709G	SRR12406388	Livestock	11/8/2014	United States	Joint Institute for Food Safety and Applied Nutrition	Escherichia coli			2020-08-07	2020-08-07	ESC_SA0680AA	206	ST206 Cplx	AxB1		6	7	5	1	8	18	2	A	A	fimH555	E. coli - ETEC	-	+	-	-	+	-	+
ESC_SA0681AA	2014-5-1708H	SRR12406389	Livestock	11/8/2014	United States	Joint Institute for Food Safety and Applied Nutrition	Escherichia coli			2020-08-07	2020-08-07	ESC_SA0681AA	206	ST206 Cplx	AxB1		6	7	5	1	8	18	2	A	A	fimH555	E. coli - ETEC	-	+	-	-	+	-	+
ESC_BA8433AA	1-110-08_S1_C3	SRR1186746	Human	13/1/2009	Tanzania	University of Maryland Institute for Genome Sciences	Escherichia coli			2015-08-27	2014-03-10	ESC_BA8433AA	10	ST10 Cplx	A		10	11	4	8	8	8	2	A	A	fimH27	E. coli - ETEC	-	-	-	-	-	+	-
ESC_BA8404AA	6-319-05_S1_C3	SRR1186778	Human	15/1/2009	Tanzania	Institute for Genome Sciences, University of Maryland, Baltimore	Escherichia coli			2015-08-27	2014-03-10	ESC_BA8404AA	443	ST205 Cplx			6	19	15	16	9	8	7	B1	B1	fimH24	E. coli - ETEC	-	-	-	-	-	+	-
ESC_SA0629AA	2013-3-287A	SRR12406337	Livestock	15/7/2013	United States	Joint Institute for Food Safety and Applied Nutrition	Escherichia coli			2020-08-07	2020-08-07	ESC_SA0629AA	718	ST446 Cplx			6	19	3	26	9	8	6	B1	B1	fimH86	E. coli - ETEC	-	+	-	-	+	-	-
ESC_SA0631AA	2013-3-250A	SRR12406339	Livestock	15/7/2013	United States	Joint Institute for Food Safety and Applied Nutrition	Escherichia coli			2020-08-07	2020-08-07	ESC_SA0631AA	718	ST446 Cplx			6	19	3	26	9	8	6	B1	B1	fimH86	E. coli - ETEC	-	+	-	-	+	-	-
ESC_SA0632AA	2013-3-245A	SRR12406340	Livestock	15/7/2013	United States	Joint Institute for Food Safety and Applied Nutrition	Escherichia coli			2020-08-07	2020-08-07	ESC_SA0632AA	8354				80	1155	53	936	24	1	17	D	F	fimH221	E. coli - ETEC	-	+	-	-	+	-	-
ESC_TA6189AA	MDARD19-0007	SRR13333721	Livestock	18/10/2019	United States	FDA Center for Food Safety and Applied Nutrition	Escherichia coli			2020-12-31	2020-12-30	ESC_TA6189AA	730	ST467 Cplx			8	7	1	1	8	18	6	A	A	fimH32	E. coli - ETEC	-	-	-	-	+	-	-
ESC_TA6178AA	MDARD19-0011	SRR13334795	Livestock	18/10/2019	United States	FDA Center for Food Safety and Applied Nutrition	Escherichia coli			2020-12-31	2020-12-30	ESC_TA6178AA	746	ST10 Cplx	A		10	7	4	8	12	8	2	A	A	fimH54	E. coli - ETEC/STEC	+	-	-	-	+	-	-
ESC_JA8474AA	FDA00013385	SRR7702431	Food	18/7/2018	United States	FDA Center for Food Safety and Applied Nutrition	Escherichia coli			2018-08-16	2018-08-16	ESC_JA8474AA	718	ST446 Cplx			6	19	3	26	9	8	6	B1	B1	fimH86	E. coli - ETEC	-	+	-	-	+	-	-
ESC_JA8473AA	FDA00013384	SRR7702438	Food	18/7/2018	United States	FDA Center for Food Safety and Applied Nutrition	Escherichia coli			2018-08-16	2018-08-16	ESC_JA8473AA	718	ST446 Cplx			6	19	3	26	9	8	6	B1	B1	fimH86	E. coli - ETEC	-	+	-	-	+	-	-
ESC_MA0603AA	FDA00013939	SRR8660932	Food	20/2/2019	United States	FDA Center for Food Safety and Applied Nutrition	Escherichia coli			2019-03-04	2019-03-03	ESC_MA0603AA	329		A		64	4	5	83	24	8	6	A	A	fimH444	E. coli - ETEC	+	-	-	-	+	-	-
ESC_SA0628AA	2013-3-297A	SRR12406336	Livestock	22/7/2013	United States	Joint Institute for Food Safety and Applied Nutrition	Escherichia coli			2020-08-07	2020-08-07	ESC_SA0628AA	206	ST206 Cplx	AxB1		6	7	5	1	8	18	2	A	A	fimH555	E. coli - ETEC	-	+	-	-	+	-	+
ESC_SA8294AA	PNUSAE062201	SRR12824302	Food	22/9/2020	United States	PulseNet Next Generation Subtyping Methods Unit	Escherichia coli			2020-10-21	2020-10-18	ESC_SA8294AA	730	ST467 Cplx			8	7	1	1	8	18	6	A	A	fimH32	E. coli - ETEC	-	+	-	-	+	-	-
ESC_BA8434AA	2-177-06_S3_C1	SRR1186744	Human	24/4/2009	Tanzania	University of Maryland Institute for Genome Sciences	Escherichia coli			2015-08-27	2014-03-10	ESC_BA8434AA	641	ST86 Cplx			9	6	33	131	24	8	7	B1	B1	fimH53	E. coli - ETEC	-	-	-	-	-	+	-
ESC_MA5749AA	FDA00014219	SRR9051981	Food	24/4/2019	Mexico	FDA Center for Food Safety and Applied Nutrition	Escherichia coli			2019-05-14	2019-05-14	ESC_MA5749AA	329		A		64	4	5	83	24	8	6	A	A	fimH444	E. coli - ETEC	+	-	-	-	+	-	-
ESC_SA0596AA	2013-3-554E	SRR12406304	Livestock	26/8/2013	United States	Joint Institute for Food Safety and Applied Nutrition	Escherichia coli			2020-08-07	2020-08-07	ESC_SA0596AA	206	ST206 Cplx	AxB1		6	7	5	1	8	18	2	A	A	fimH555	E. coli - ETEC	-	+	-	-	+	-	+
ESC_SA0597AA	2013-3-553A	SRR12406305	Livestock	26/8/2013	United States	Joint Institute for Food Safety and Applied Nutrition	Escherichia coli			2020-08-07	2020-08-07	ESC_SA0597AA	8354				80	1155	53	936	24	1	17	D	F	fimH221	E. coli - ETEC	-	+	-	-	+	-	-
ESC_SA0598AA	2013-3-551F	SRR12406306	Livestock	26/8/2013	United States	Joint Institute for Food Safety and Applied Nutrition	Escherichia coli			2020-08-07	2020-08-07	ESC_SA0598AA	718	ST446 Cplx			6	19	3	26	9	8	6	B1	B1	fimH86	E. coli - ETEC	-	+	-	-	+	-	-
ESC_LA5016AA	GER_EN02_1501_Eco_088	SRR6724037	Environment	28/1/2015	Germany	Northern Arizona University	Escherichia coli			2019-02-11	2018-07-14	ESC_LA5016AA	120		B1		49	4	44	9	11	35	7	B1	B1	fimH237	E. coli - ETEC	-	-	-	-	+	-	-
ESC_LA5017AA	GER_EN01_1501_Eco_087	SRR6724038	Environment	28/1/2015	Germany	Northern Arizona University	Escherichia coli			2019-02-11	2018-07-14	ESC_LA5017AA	10	ST10 Cplx	A		10	11	4	8	8	8	2	A	A	fimH54	E. coli - ETEC	-	-	-	-	+	-	-
ESC_UA6846AA	MJ-2166-2	SRR14028629	Livestock	29/4/2020	United States	FDA Center for Food Safety and Applied Nutrition	Escherichia coli			2021-03-25	2021-03-22	ESC_UA6846AA	206	ST206 Cplx	AxB1		6	7	5	1	8	18	2	A	A	fimH555	E. coli - ETEC/EHEC
ESC_UA6843AA	MJ-2167-1	SRR14028715	Livestock	29/4/2020	United States	FDA Center for Food Safety and Applied Nutrition	Escherichia coli			2021-03-25	2021-03-22	ESC_UA6843AA	-1761	ST446 Cplx			6	19	3	26	9	-8	6	B1	B1	fimH86	E. coli - ETEC/STEC	-	+	-	-	+	-	-
ESC_UA6840AA	MJ-2236-2	SRR14029548	Livestock	29/4/2020	United States	FDA Center for Food Safety and Applied Nutrition	Escherichia coli			2021-03-25	2021-03-22	ESC_UA6840AA	206	ST206 Cplx	AxB1		6	7	5	1	8	18	2	A	A	fimH555	E. coli - ETEC/EHEC	-	+	-	-	+	-	+
ESC_VA8477AA	1557-2	Uploaded Reads	Food	29/5/2020	Australia	Shanghai Customs	Escherichia coli	O153	O153:H19	2021-07-01	2022-07-08	ESC_VA8477AA	517	ST469 Cplx			109	65	5	1	9	13	14	B1	B1	fimH32	E. coli - ETEC/EPEC	-	-	-	-	+	-	+
ESC_UA9929AA	1154177	SRR14246968	Human	3/2021	United Kingdom	Public Health England	Escherichia coli		Escherichia	2021-04-16	2021-04-16	ESC_UA9929AA	200	ST40 Cplx	B1		6	4	5	26	7	8	14	B1	B1	fimH31	E. coli - ETEC/STEC	-	+	-	-	+	-	-
ESC_ZA4280AA	Jc5_2c2	SRR19418339	Food	3/2021	Ecuador	PulseNet Next Generation Subtyping Methods Unit	Escherichia coli			2022-05-29	2022-05-26	ESC_ZA4280AA	13273				4	1585	1214	49	286	139	4	D	D	*	E. coli - ETEC	-	-	-	-	-	+	-
ESC_MA8246AA	INT007414	ERR3328936	Poultry	3/5/2016	Kenya	University of Edinburgh	Escherichia coli			2019-05-30	2019-05-20	ESC_MA8246AA	336	ST278 Cplx			9	4	33	18	11	8	6	B1	B1	fimH31	E. coli - ETEC	-	-	-	-	+	-	-
ESC_DB2063AA	Coli	SRR22895633	Livestock	3/6/2011	Germany	Robert Koch Institute	Escherichia coli			2022-12-28	2022-12-27	ESC_DB2063AA	131	ST131 Cplx	B2		53	40	47	13	36	28	29	B2	B2	fimH683	E. coli - ETEC	-	-	-	-	+	-	-
ESC_VA0016AA	1158315	SRR14267909	Food	4/2021	United Kingdom	Public Health England	Escherichia coli		Escherichia	2021-04-19	2021-04-19	ESC_VA0016AA	10	ST10 Cplx	A		10	11	4	8	8	8	2	A	A	fimH54	E. coli - ETEC/STEC	-	+	-	-	+	-	-
ESC_XA9112AA	SAMEA4645173	ERR7420881	Livestock	5/2015	United Kingdom	ANIMAL AND PLANT HEALTH AGENCY	Escherichia coli			2021-12-04	2021-11-25	ESC_XA9112AA	953	ST46 Cplx			8	7	1	8	125	8	6	A	A	fimH1339	E. coli - ETEC	-	-	-	-	+	-	-
ESC_XA9111AA	SAMEA4645174	ERR7420882	Livestock	5/2015	United Kingdom	ANIMAL AND PLANT HEALTH AGENCY	Escherichia coli			2021-12-04	2021-11-25	ESC_XA9111AA	953	ST46 Cplx			8	7	1	8	125	8	6	A	A	fimH1339	E. coli - ETEC	-	-	-	-	+	-	-
ESC_XA9089AA	SAMEA4645196	ERR7420904	Livestock	5/2015	United Kingdom	ANIMAL AND PLANT HEALTH AGENCY	Escherichia coli			2021-12-04	2021-11-25	ESC_XA9089AA	683	ST155 Cplx			6	4	127	16	24	8	6	B1	B1	fimH121	E. coli - ETEC/STEC	-	+	-	-	+	-	-
ESC_LA2015AA	FWSEC0062	SRR7947260	Environment	5/7/2012	Canada	Public Health Agency of Canada	Escherichia coli		O182(O109):Nm (Non-Motile)	2019-02-11	2019-01-22	ESC_LA2015AA	329		A		64	4	5	83	24	8	6	A	A	fimH444	E. coli - ETEC	-	+	-	-	+	-	-
ESC_LA2016AA	FWSEC0063	SRR7947261	Environment	5/7/2012	Canada	Public Health Agency of Canada	Escherichia coli		O182(O109):Nm (Non-Motile)	2019-02-11	2019-01-22	ESC_LA2016AA	329		A		64	4	5	83	24	8	6	A	A	fimH444	E. coli - ETEC	-	+	-	-	+	-	-
ESC_XA9378AA	SAMEA4644903	ERR7420612	Livestock	6/2014	United Kingdom	ANIMAL AND PLANT HEALTH AGENCY	Escherichia coli			2021-12-04	2021-11-25	ESC_XA9378AA	993	ST10 Cplx	A		10	7	154	8	12	8	2	A	A	fimH604	E. coli - ETEC/STEC	-	+	-	-	+	-	-
ESC_XA9356AA	SAMEA4644925	ERR7420634	Livestock	6/2014	United Kingdom	ANIMAL AND PLANT HEALTH AGENCY	Escherichia coli			2021-12-04	2021-11-25	ESC_XA9356AA	3630	ST168 Cplx			6	11	5	1	7	8	6	A	A	fimH427	E. coli - ETEC/STEC	-	+	-	-	+	-	-
ESC_XA9354AA	SAMEA4644927	ERR7420636	Livestock	6/2014	United Kingdom	ANIMAL AND PLANT HEALTH AGENCY	Escherichia coli			2021-12-04	2021-11-25	ESC_XA9354AA	3630	ST168 Cplx			6	11	5	1	7	8	6	A	A	fimH427	E. coli - ETEC/STEC	-	+	-	-	+	-	-
ESC_VA7615AA	1207995	SRR14857112	Food	6/2021	United Kingdom	Public Health England	Escherichia coli		Escherichia	2021-06-18	2021-06-18	ESC_VA7615AA	10	ST10 Cplx	A		10	11	4	8	8	8	2	A	A	fimH54	E. coli - ETEC/STEC	-	+	-	-	+	-	-
ESC_VA7761AA	1207991	SRR14864107	Food	6/2021	United Kingdom	Public Health England	Escherichia coli		Escherichia	2021-06-20	2021-06-19	ESC_VA7761AA	10	ST10 Cplx	A		10	11	4	8	8	8	2	A	A	fimH54	E. coli - ETEC/STEC	-	+	-	-	+	-	-
ESC_EA0891AA	2015C-4851	SRR3829562	Poultry	7/10/2015	United States	Centers for Disease Control and Prevention Enteric Diseases Laboratory Branch	Escherichia coli			2016-07-18	2016-07-11	ESC_EA0891AA	993	ST10 Cplx	A		10	7	154	8	12	8	2	A	A	fimH604	E. coli - ETEC/STEC	-	+	-	-	+	-	-
ESC_DB4004AA	EC-Chicken-WI53706PPY30004	SRR23049496	Poultry	8/1/2020	United States	USDA Animal Plant Health Inspection Service-National Veterinary Services Laboratories - DBPL	Escherichia coli			2023-01-12	2023-01-11	ESC_DB4004AA	12029				1305	204	167	184	136	40	931	fergusonii	U/cryptic	Unknown	E. coli - ETEC	-	-	-	-	-	+	-
ESC_EA4947AA	147823	SRR4180191	Human	8/2015	United Kingdom	Public Health England	Escherichia coli		O2	2016-09-07	2016-09-07	ESC_EA4947AA	10	ST10 Cplx	A		10	11	4	8	8	8	2	A	A	fimH54	E. coli - ETEC/STEC	-	+	-	-	+	-	-
ESC_EA4926AA	147814	SRR4180890	Human	8/2015	United Kingdom	Public Health England	Escherichia coli		O136	2016-09-07	2016-09-07	ESC_EA4926AA	329		A		64	4	5	83	24	8	6	A	A	fimH444	E. coli - ETEC/STEC	-	+	-	-	+	-	-
ESC_KA1035AA	587807	SRR7834586	Food	8/2018	United Kingdom	Public Health England	Escherichia coli		Escherichia Coli	2018-09-16	2018-09-15	ESC_KA1035AA	2715				197	116	55	214	35	40	145	cladeI	cryptic	fimH1071	E. coli - ETEC/STEC	-	+	-	-	+	-	-
ESC_BB3592AA	1699318	SRR21504777	Human	9/2022	United Kingdom	Public Health England	Escherichia coli		Escherichia	2022-09-12	2022-09-10	ESC_BB3592AA	330	ST10 Cplx			10	11	4	1	8	63	2	A	A	Unknown	E. coli - ETEC/EHEC	+	-	-	-	+	-	+
ESC_BB3556AA	1700590	SRR21520309	Human	9/2022	United Kingdom	Public Health England	Escherichia coli		Escherichia	2022-09-12	2022-09-11	ESC_BB3556AA	182		ABD		6	58	54	54	1	2	47	E	E	*	E. coli - ETEC	-	-	-	-	+	-	-
ESC_DB9639AA	6A-STEC	SRR23706850	Environment	9/2022	United States	FDA	Escherichia coli			2023-03-15	2023-03-06	ESC_DB9639AA	206	ST206 Cplx	AxB1		6	7	5	1	8	18	2	A	A	fimH555	E. coli - ETEC/EHEC	-	+	-	-	+	-	+
ESC_DB9636AA	26A-STEC	SRR23706853	Environment	9/2022	United States	FDA	Escherichia coli			2023-03-15	2023-03-06	ESC_DB9636AA	206	ST206 Cplx	AxB1		6	7	5	1	8	18	2	A	A	fimH555	E. coli - ETEC/EHEC	-	+	-	-	+	-	+
ESC_DB9634AA	26B-STEC	SRR23706931	Environment	9/2022	United States	FDA	Escherichia coli			2023-03-15	2023-03-06	ESC_DB9634AA	206	ST206 Cplx	AxB1		6	7	5	1	8	18	2	A	A	fimH555	E. coli - ETEC/EHEC	-	+	-	-	+	-	+
ESC_DB9633AA	27B-STEC	SRR23706932	Environment	9/2022	United States	FDA	Escherichia coli			2023-03-15	2023-03-06	ESC_DB9633AA	206	ST206 Cplx	AxB1		6	7	5	1	8	18	2	A	A	fimH555	E. coli - ETEC/EHEC	-	+	-	-	+	-	+
ESC_DB9622AA	60A-STEC	SRR23707037	Environment	9/2022	United States	FDA	Escherichia coli			2023-03-15	2023-03-06	ESC_DB9622AA	206	ST206 Cplx	AxB1		6	7	5	1	8	18	2	A	A	fimH555	E. coli - ETEC/EHEC	-	+	-	-	+	-	+
